# Supplementary material for: Integration of Antimicrobials and Delivery Systems: Synergistic Antibiofilm Activity with Biodegradable Nanoemulsions Incorporating Pseudopyronine Analogs
Source: Antibiotics (Basel). 2023 Jul 28;12(8):1240. doi: 10.3390/antibiotics12081240 (PMC10451319; doi:10.3390/antibiotics12081240)
Supplement: Supplementary file 1 [file antibiotics-12-01240-s001.zip]

Archive with 1 entries (1 files):
- antibiotics-2500855-supplementary.pdf
